# Supplementary material for: Comparison of refractive and visual acuity results after Contoura® Vision topography-guided LASIK planned with the Phorcides Analytic Engine to results after wavefront-optimized LASIK in eyes with oblique astigmatism
Source: PLoS One. 2022 Dec 19;17(12):e0279357. doi: 10.1371/journal.pone.0279357 (PMC9762561; doi:10.1371/journal.pone.0279357)
Supplement: S1 File — (XLSX) [file pone.0279357.s001.xlsx]

## Sheet: Sheet1
Tx_Type	Age	Pre_sph	Pre_cyl	Pre_MRSE	PRE_BCVA	Days_PO	PO_UCVA	PO_sph	PO_cyl	PO_ax	PO_MRSE	PO_BCVA
WFO	28	-2.5	-0.25	-2.625	20/15	105	20/15	0	0	0	0	20/15
WFO	23	-5	-0.25	-5.125	20/20	49	20/25	-0.25	0	0	-0.25	20/25
WFO	51	-0.75	-0.5	-1	20/20	28	20/20	0.25	0	0	0.25	20/20
WFO	43	-1.75	-1	-2.25	20/20	98	20/15+1	0	0	0	0	20/15+1
WFO	38	-0.5	-1	-1	20/20+1	139	20/20-2	0	0	0	0	20/20-2
WFO	39	-1.75	-1.25	-2.375	20/20	91	20/15-3	0	0	0	0	20/15-3
WFO	26	-4.25	-1.25	-4.875	20/20	41	20/25-2	-0.5	-0.5	85	-0.75	20/20
WFO	28	-7.25	-1.5	-8	20/20	57		0.5	-0.5	110	0.25	20/20+1
WFO	40	-5.5	-1.5	-6.25	20/20	62	20/20	0.25	0	0	0.25	20/20
WFO	36	-1.25	-1.25	-1.875	20/20	38	20/25+1	-0.5	0	0	-0.5	20/20
WFO	46	-5.75	-1.5	-6.5	20/25+3	29		-0.25	-0.5	165	-0.5	20/20-2
WFO	36	-2.75	-0.25	-2.875	20/20	87	20/15	0	0	0	0	20/15
WFO	29	-4	-0.25	-4.125	20/20	85	20/20	0	0	0	0	20/20
WFO	33	-3	-0.25	-3.125	20/20	31	20/20	0	-0.25	170	-0.125	20/20
WFO	30	-1.75	-0.5	-2	20/15	31	20/20+1	0	0	0	0	20/20+1
WFO	58	-3.25	-1.25	-3.875	20/20	127	20/15-1	0	0	0	0	20/15-1
WFO	36	-2.75	-0.5	-3	20/20	84	20/15	0	0	0	0	20/15
WFO	53	-1	-0.5	-1.25	20/20	142	20/20-1	0.5	0	0	0.5	20/20
WFO	39	-1	-3	-2.5	20/20	28	20/25-1	-0.25	-0.75	8	-0.625	20/20-2
WFO	29	-0.75	-0.25	-0.875	20/20	98	20/20	0	0	0	0	20/20
WFO	27	-1.5	-0.5	-1.75	20/20	41	20/15-1	0.25	0	0	0.25	20/15
WFO	24	-3	-1	-3.5	20/20	36	20/20	0	0	0	0	20/20
WFO	25	-4	-0.5	-4.25	20/20	40	20/20+2	0	0	0	0	20/20
WFO	30	-3	-0.25	-3.125	20/20	101	20/20	0	-0.5	153	-0.25	20/20
WFO	30	-1.75	-0.25	-1.875	20/20	45	20/15	0	0	0	0	20/15
WFO	34	-0.5	-0.5	-0.75	20/20	28	20/20	-0.25	-0.25	20	-0.375	20/20
WFO	28	-4.75	-0.75	-5.125	20/20	91	20/20+2	0	0	0	0	20/20+2
WFO	34	-4	-1	-4.5	20/20	45	20/15-1	0	0	0	0	20/15-1
WFO	35	-4.5	-0.25	-4.625	20/20	91	20/15	0	0	0	0	20/15
WFO	25	-4	-0.5	-4.25	20/20	103	20/20-2	0	0	0	0	20/20-2
WFO	37	-7.5	-0.25	-7.625	20/20	95	20/15	0.5	0	0	0.5	20/15
WFO	27	-2	-0.75	-2.375	20/20	98	20/15	0	0	0	0	20/15
WFO	35	-3	-1	-3.5	20/20	56	20/20	0.5	0	0	0.5	20/20
WFO	59	-1	-0.5	-1.25	20/20	38	20/25+1	0.25	-1.5	135	-0.5	20/20
WFO	34	-1.25	-0.25	-1.375	20/20	111	20/15	0.25	0	0	0.25	20/15
WFO	31	-1.75	-0.5	-2	20/20	95	20/20-1	0.5	-0.5	162	0.25	20/20
WFO	39	-4.5	-0.75	-4.875	20/20	91	20/20	0	0	0	0	20/20
WFO	24	-0.5	-0.25	-0.625	20/20	75	20/15-2	0	0	0	0	20/15-2
WFO	25	-5.75	-0.25	-5.875	20/20	49	20/20+2	0	0	0	0	20/20
WFO	26	-1.5	-0.5	-1.75	20/15	94	20/20	0.5	0	0	0.5	20/20
WFO	32	-1.5	-0.75	-1.875	20/20	28	20/20	0	0	0	0	20/20
WFO	24	-4.75	-0.5	-5	20/20	91	20/20	0	0	0	0	20/20
WFO	35	-1.5	-1	-2	20/20	122	20/25-3	0	-0.75	120	-0.375	20/15
WFO	28	-2.25	-1.5	-3	20/20	89	20/15-2	0	0	0	0	20/15-2
WFO	27	-4.5	-0.5	-4.75	20/20	84	20/15-2	0	0	0	0	20/15
WFO	36	-0.25	-0.5	-0.5	20/20	33	20/15-1	0	0	0	0	20/15-1
WFO	26	-4	-1	-4.5	20/20	41	20/25	0	-0.25	90	-0.125	20/20
WFO	28	-3.5	-2.25	-4.625	20/20	42	20/15	0.25	0	0	0.25	20/15
WFO	32	-2.5	-0.25	-2.625	20/20	80	20/20-1	0	0	0	0	20/20
WFO	34	-0.75	-0.5	-1	20/20	28	20/20	0	-0.5	5	-0.25	20/20
WFO	39	-4	-1	-4.5	20/20	91	20/20	0	0	0	0	20/20
WFO	40	-3.5	-0.25	-3.625	20/20	42	20/20+2	0	-0.5	40	-0.25	20/15-2
WFO	49	-4	-0.75	-4.375	20/20	31	20/20	0	-0.25	3	-0.125	20/20
WFO	29	-2.5	-0.25	-2.625	20/20	53	20/20	0	0	0	0	20/20
WFO	24	-5	-0.5	-5.25	20/20	91	20/20	0.25	0	0	0.25	20/20
WFO	59	-4.5	-0.75	-4.875	20/20	28	20/20	0.5	0	0	0.5	20/20
WFO	40	-4.5	-0.25	-4.625	20/15	41	20/20	0	0	0	0	20/20
WFO	24	-3.75	-0.5	-4	20/20	70	20/15-1	0	-0.25	90	-0.125	20/15
WFO	35	-2.5	-0.5	-2.75	20/20	84	20/15	0	0	0	0	20/15
WFO	34	-4.75	-1	-5.25	20/20	31	20/15	-0.25	0	0	-0.25	20/15
WFO	24	-1.25	-0.25	-1.375	20/20	103	20/15	0	0	0	0	20/15
WFO	29	-4.25	-0.5	-4.5	20/20	77	20/20	0.5	0	0	0.5	20/20
WFO	32	-3.5	-0.75	-3.875	20/15-1	54	20/20	-0.25	0	0	-0.25	20/15
WFO	29	-3.5	-1	-4	20/15-1	45	20/15	0	0	0	0	20/15
WFO	33	-4.25	-0.25	-4.375	20/20	101	20/20	0.25	0	0	0.25	20/20
WFO	33	-8.5	-1	-9	20/20	54	20/25+2	0	0	0	0	20/20
WFO	43	-5	-1.25	-5.625	20/20	46	20/20	-0.25	0	0	-0.25	20/20
WFO	22	-6.25	-1.75	-7.125	20/20	87	20/20	0	0	0	0	20/20
WFO	31	-2.25	-2	-3.25	20/15	87	20/20	0	0	0	0	20/20
WFO	37	-1	-0.5	-1.25	20/20	28	20/25	-0.25	-0.25	65	-0.375	20/20
WFO	34	-1.25	-0.25	-1.375	20/20	111	20/15	0	0	0	0	20/15
WFO	23	-5	-0.25	-5.125	20/20	49	20/20	0	0	0	0	20/20
WFO	37	-4.75	-0.5	-5	20/20	57	20/15-1	0	0	0	0	20/15-1
WFO	35	-2.75	-0.5	-3	20/20	56	20/20	0.25	0	0	0.25	20/20
WFO	37	-4.25	-0.5	-4.5	20/20	98	20/20	0.25	-0.25	18	0.125	20/20
WFO	25	-3	-0.75	-3.375	20/20	40	20/15	0	-0.25	15	-0.125	20/20
WFO	40	-5.25	-1	-5.75	20/20	62	20/20-2	0.25	0	0	0.25	20/20
WFO	58	-4.25	-1.5	-5	20/20	98	20/20-1	0	0	0	0	20/20
WFO	55	-3.5	-0.25	-3.625	20/20	42	20/15	0	0	0	0	20/15
WFO	29	-1	-0.5	-1.25	20/20	94	20/15-3	0	-0.5	14	-0.25	20/15-3
WFO	33	-2.75	-0.5	-3	20/20	31	20/20	0	0	0	0	20/20
WFO	27	-2.5	-0.75	-2.875	20/20	98	20/20+2	0	0	0	0	20/20+2
WFO	34	-2.25	-0.75	-2.625	20/20	32	20/25-2	-0.5	-0.25	156	-0.625	20/20
WFO	39	-0.5	-2.25	-1.625	20/20	28	20/25-2	-0.25	-1	43	-0.75	20/20
WFO	30	-8.25	-0.5	-8.5	20/20	89	20/20-2	0	0	0	0	20/20-2
WFO	36	-3	-0.25	-3.125	20/20+1	34	20/20	0	0	0	0	20/20
WFO	33	-2.75	-0.5	-3	20/20	105	20/15	0	0	0	0	20/15
WFO	24	-3.5	-0.75	-3.875	20/20	36	20/20	0	0	0	0	20/20
WFO	40	-3.25	-0.75	-3.625	20/20	64	20/20	0	0	0	0	20/20
WFO	55	-1.75	-1.25	-2.375	20/20	125	20/15	0	0	0	0	20/15
WFO	26	-1.5	-2.25	-2.625	20/20-2	84	20/20-1	0	0	-0.5	0	20/15-1
WFO	39	-1.75	-0.5	-2	20/20	91	20/15	0	0	0	0	20/15
WFO	29	-3	-0.5	-3.25	20/20	118	20/15	0	0	0	0	20/15
WFO	32	-2.75	-0.75	-3.125	20/20	96	20/20	0	0	0	0	20/20
WFO	36	-2.75	-1	-3.25	20/20	84	20/15-1	0	0	0	0	20/15
WFO	36	-0.75	-1.25	-1.375	20/20	52	20/20	0	0	0	0	20/20
WFO	26	-7.25	-0.25	-7.375	20/20	39	20/25-1	0	0	0	0	20/20
WFO	43	-1.75	-1	-2.25	20/20	98	20/15	0	0	0	0	20/15
WFO	33	-6.75	-0.75	-7.125	20/20	73	20/20-2	0	0	0	0	20/20-2
WFO	24	-7.25	-1	-7.75	20/20	28	20/20-1	0.75	0	0	0.75	20/20
PAE	20	-7.25	-0.25	-7.375	20/20	31	20/15	0	0	0	0	20/15
PAE	51	-3	-0.25	-3.125	20/20	35	20/15	0	0	0	0	20/15
PAE	58	-3.25	-0.75	-3.625	20/20	56	20/20	0	0	0	0	20/20
PAE	28	-5.25	-1.75	-6.125	20/20	77	20/20	0	0	0	0	20/20
PAE	26	-5.5	-0.5	-5.75	20/20	41	20/20	0	0	0	0	20/20
PAE	35	-4	-0.75	-4.375	20/20	94	20/15	0	0	0	0	20/15
PAE	44	-3.5	-1	-4	20/20	34	20/15	0	0	0	0	20/15
PAE	20	-4.5	-0.5	-4.75	20/20	96	20/12-2	0	0	0	0	20/12-2
PAE	30	-1.5	-0.75	-1.875	20/20	87	20/20	0.25	0	0	0.25	20/20
PAE	28	-5.25	-1.25	-5.875	20/20	42	20/15	0.5	0	0	0.5	20/15
PAE	33	-3.75	-2.25	-4.875	20/20	98	20/20+2	0	-0.25	118	-0.125	20/20+2
PAE	31	-6.25	-0.25	-6.375	20/20	40	20/16-2	0	0	0	0	20/16-2
PAE	27	-4.5	-0.5	-4.75	20/20	98	20/20-2	0	0	0	0	20/20-2
PAE	30	-3.25	-0.5	-3.5	20/20	80	20/20	0	0	0	0	20/20
PAE	32	-4.25	-1	-4.75	20/20	43	20/15-2	0.25	-0.25	37	0.125	20/15+2
PAE	49	-2.75	-1.75	-3.625	20/20	66	20/20	0	0	0	0	20/20
PAE	29	-3	-0.75	-3.375	20/20	42	20/20	0	0	0	0	20/20
PAE	26	-3.75	-0.75	-4.125	20/20	33	20/20-2	0	0	0	0	20/20-2
PAE	28	-5	-0.25	-5.125	20/20	37	20/15-1	0	0	0	0	20/15-1
PAE	31	-2	-0.5	-2.25	20/20	98	20/15	0	0	0	0	20/15
PAE	52	-3	-0.75	-3.375	20/25	68	20/20	0.5	-0.5	90	0.25	20/20
PAE	26	-5	-1	-5.5	20/20	99	20/15	0	0	0	0	20/15
PAE	37	-1.75	-1	-2.25	20/20	34	20/20	0	0	0	0	20/20
PAE	29	-1.5	-2.25	-2.625	20/20	34	20/15+1	0	0	0	0	20/15+1
PAE	38	-5.75	-0.5	-6	20/20	82	20/20+2	0	0	0	0	20/20+2
PAE	26	-3.25	-0.25	-3.375	20/20	34	20/15	0.5	0	0	0.5	20/15
PAE	42	-4.25	-0.5	-4.5	20/20	60	20/20+1	0	0	0	0	20/20+1
PAE	34	-3	-1	-3.5	20/20	94	20/15+1	0	0	0	0	20/15+1
PAE	49	-1.25	-0.25	-1.375	20/20	104	20/15-2	0.25	0	0	0.25	20/15
PAE	31	-3.5	-0.75	-3.875	20/20	28	20/15	0	0	0	0	20/15
PAE	32	-2.25	-0.25	-2.375	20/20	35	20/15+2	0.75	-0.5	85	0.5	20/15+2
PAE	29	-3.75	-0.5	-4	20/20	29	20/15	0	0	0	0	20/15
PAE	30	-0.75	-1.25	-1.375	20/20	68	20/15	0	0	0	0	20/15
PAE	29	-6	-0.25	-6.125	20/20	35	20/15-1	0.5	0	0	0.5	20/15
PAE	36	-1.75	-0.5	-2	20/20	28	20/15	0	0	0	0	20/15
PAE	26	-5.5	-0.5	-5.75	20/15	50	20/15-1	0.25	0	0	0.25	20/15-1
PAE	32	-5	-0.75	-5.375	20/20	36	20/15	0	0	0	0	20/15
PAE	30	-4.5	-0.5	-4.75	20/20	34	20/15-2	0	0	0	0	20/15-2
PAE	51	-5.25	-0.75	-5.625	20/20+1	28	20/15-3	0	0	0	0	20/15-3
PAE	38	-6	-0.25	-6.125	20/20	116	20/15	0	0	0	0	20/15
PAE	34	-7.25	-0.25	-7.375	20/15	29	20/15	0	0	0	0	20/15
PAE	32	-3.75	-0.5	-4	20/20	45	20/15	0	0	0	0	20/15
PAE	42	-2.5	-1	-3	20/20	97	20/20-1	0	-0.5	105	-0.25	20/20
PAE	30	-5.75	-1.5	-6.5	20/20	91	20/20+1	0	0	0	0	20/20+1
PAE	39	-3.5	0	-3.5	20/20	34	20/15-1	0	0	0	0	20/15-1
PAE	23	-3.75	-0.25	-3.875	20/20	103	20/15+1	0.25	0	0	0.25	20/15+1
PAE	37	-1	-0.25	-1.125	20/20	94	20/15-3	0	0	0	0	20/15-1
PAE	22	-2.25	-0.5	-2.5	20/20	85	20/20-1	-0.25	0	0	-0.25	20/20
PAE	36	-4	-0.75	-4.375	20/20	42	20/20-2	0.5	-0.25	88	0.375	20/20
PAE	39	-3	-0.5	-3.25	20/20	34	20/15-1	0	0	0	0	20/15-1
PAE	23	-1.25	-0.25	-1.375	20/20-3	34	20/20	0	0	0	0	20/20
PAE	38	-7.25	-0.25	-7.375	20/20	112	20/20-2	0	0	0	0	20/20-2
PAE	31	-7.25	-0.5	-7.5	20/20	36	20/20+2	0.25	0	0	0.25	20/20+2
PAE	40	-0.75	-0.5	-1	20/20	97	20/25+3	-0.5	0	0	-0.5	20/20
PAE	41	-2	-0.75	-2.375	20/20	63	20/20-1	0	0	0	0	20/20
PAE	36	-3.75	-0.75	-4.125	20/25	42	20/25	0.25	-0.5	130	0	20/20-3
PAE	30	-3.5	-1	-4	20/20	74	20/12.5	0	0	0	0	20/12.5
PAE	41	-7.25	-0.75	-7.625	20/20	60	20/20	0	-0.5	120	-0.25	20/20
PAE	33	-6.75	-1	-7.25	20/15-3	31	20/15-1	0.5	0	0	0.5	20/15-1
PAE	32	-1	-0.5	-1.25	20/15	138	20/20	0	0	0	0	20/20
PAE	27	-3.5	-0.25	-3.625	20/20	97	20/15-1	0	0	0	0	20/15-1
PAE	48	0	-0.75	-0.375	20/20	101	20/20	0	0	0	0	20/20
PAE	42	-3.5	-0.5	-3.75	20/20	38	20/12.5	0.5	0	0	0.5	20/12.5
PAE	39	-4	-0.5	-4.25	20/15	45	20/15	0.25	0	0	0.25	20/15
PAE	53	-3	-0.75	-3.375	20/20	103	20/20	0	0	0	0	20/20
PAE	32	-3.5	-0.75	-3.875	20/20	45	20/15-1	0	0	0	0	20/15-1
PAE	28	-4	-0.25	-4.125	20/15-1	35	20/20	0	0	0	0	20/20
PAE	32	-4.75	-1	-5.25	20/20	36	20/15-1	0.25	0	0	0.25	20/15-1
PAE	27	-4.5	-0.5	-4.75	20/20	98	20/20	0	0	0	0	20/20
PAE	42	-5.25	-0.25	-5.375	20/20	55	20/15	0	0	0	0	20/15
PAE	36	-2.25	-0.5	-2.5	20/20	91	20/15	0	0	0	0	20/15
PAE	39	-3.25	-0.5	-3.5	20/15+2	45	20/20-1	-0.25	-0.25	160	-0.375	20/20+1
PAE	28	-7	-0.5	-7.25	20/20+2	36	20/20-2	0	0	0	0	20/20-2
PAE	30	-4.25	-0.5	-4.5	20/20	39	20/15	0	0	0	0	20/15
PAE	26	-4.5	-1	-5	20/20	41	20/20	0	0	0	0	20/20
PAE	30	-2.5	-0.25	-2.625	20/20	131	20/12.5	0.25	0	0	0.25	20/12.5
PAE	26	-3.5	-1.25	-4.125	20/20	31	20/20	0.5	-0.5	173	0.25	20/15-1
PAE	54	-3	-0.25	-3.125	20/15	54	20/15-3	0	0	0	0	20/15-3
PAE	28	-4.5	-0.75	-4.875	20/20	32	20/20	0	0	0	0	20/20+2
PAE	20	-2	-0.75	-2.375	20/15-2	108	20/15-1	0.25	-0.25	92	0.125	20/20-2
PAE	34	-2.75	-1	-3.25	20/20	94	20/15+2	0.5	-0.75	172	0.125	20/15+1
PAE	29	-1.5	-2	-2.5	20/20	34	20/15+2	0	0	0	0	20/15+2
PAE	38	-5.75	-1	-6.25	20/20	82	20/20+1	0	0	0	0	20/20+1
PAE	30	-4.75	-0.5	-5	20/20	45	20/15-1	0.25	-0.25	180	0.125	20/15-1
PAE	26	-5	-1	-5.5	20/20	99	20/15-3	0	0	0	0	20/15-3
PAE	34	-4.5	-0.25	-4.625	20/20	42	20/15	0	0	0	0	20/15
PAE	35	-2.25	-1	-2.75	20/20	105	20/12.5	0.25	0	0	0.25	20/12.5
PAE	33	-4.5	-0.25	-4.625	20/15	35	20/20+2	-0.25	0	0	-0.25	20/20+2
PAE	40	-2.75	-0.5	-3	20/20	30	20/20+2	0	0	0	0	20/20+2
PAE	44	-3	-1.75	-3.875	20/20	34	20/15	-0.25	0	0	-0.25	20/15
PAE	27	-2.5	-0.75	-2.875	20/15	94	20/15-1	0	0	0	0	20/15-1
PAE	42	-5.5	-0.25	-5.625	20/20	55	20/15-1	0	0	0	0	20/15-1
PAE	28	-1	-0.25	-1.125	20/20	31	20/15-1	0	0	0	0	20/15-1
PAE	31	-2	-0.25	-2.125	20/20	32	20/20	0	0	0	0	20/20
PAE	37	-3.5	-0.5	-3.75	20/20	31	20/15	0	-0.25	180	-0.125	20/15
PAE	44	-1	-0.75	-1.375	20/20	303	20/20-1	0	-0.25	180	-0.125	20/20
PAE	32	-4.5	-1.25	-5.125	20/20	47	20/15	0	0	0	0	20/15
